# Supplementary material for: Does the National Level Development Zone foster cities’ innovation capacity? A study from China
Source: PLoS One. 2026 Feb 6;21(2):e0341573. doi: 10.1371/journal.pone.0341573 (PMC12880757; doi:10.1371/journal.pone.0341573)
Supplement: S1 file — This file contains the STATA command. (ZIP) [file pone.0341573.s001.zip]

Archive with 3 entries (2 files):
- S1 file/
- S1 file/do file.do
- __MACOSX/S1 file/._do file.do
