# Supplementary material for: Does the National Level Development Zone foster cities’ innovation capacity? A study from China
Source: PLoS One. 2026 Feb 6;21(2):e0341573. doi: 10.1371/journal.pone.0341573 (PMC12880757; doi:10.1371/journal.pone.0341573)
Supplement: S1 file — This file contains the STATA command. (ZIP) [file pone.0341573.s001.zip › S1 file/do file.do]

clear

***Open the file  "ALL.dta"

*Nomal distribution test
sfrancia BGPR NPG NOHESS EST IPF BVDFI GDP

*Correlation analysis
pwcorr NPG BGPR NOHESS EST IPF BVDFI GDP,sig star(0.01)
pwcorr NPG BGPR NOHESS EST IPF BVDFI GDP,sig star(0.05)
pwcorr NPG BGPR NOHESS EST IPF BVDFI GDP,sig star(0.10)
pwcorr NPG BGPR NOHESS EST IPF BVDFI GDP,sig star(0.001)


**********Main Result**********
*******************************

*column 1
reghdfe NPG BGPR NOHESS EST IPF BVDFI GDP , absorb(region Year) vce (clu Name)

*column 2
xtset Name Year
xtreg NPG BGPR NOHESS EST IPF BVDFI GDP,fe absorb(region Year) vce(clu Name)

*column 3
xtreg NPG BGPR NOHESS EST IPF BVDFI GDP,r
 
*column 4
xtreg NPG BGPR NOHESS EST IPF BVDFI GDP,r fe

*column 5
xtreg NPG BGPR NOHESS EST IPF BVDFI GDP year1 year2 year3 year4 year5 year6 year7 year8 year9, r

*column 6
xtreg NPG TRNLDZ NOHESS EST IPF BVDFI GDPPC year1 year2 year3 year4 year5 year6 year7 year8 year9,r fe

*column 7
xtserial NPG BGPR NOHESS EST IPF BVDFI GDP,output

*column 8
xtreg NIPG TRNLDZ NOHESS EST IPF BVDFI GDPPC,r be

*Multicollinearity test: VIF
reg NPG BGPR NOHESS EST IPF BVDFI GDP
estat vif

*column 9 (Cook's distance)
reg NPG BGPR NOHESS EST IPF BVDFI GDP
predict cookd,cooksd
drop if cookd > 4/4869
xtset Name Year
xtreg NPG BGPR NOHESS EST IPF BVDFI GDP,fe

***Reopen the file  "ALL.dta"

*column 10
xtset Name Year
xtpoisson  NPG BGPR NOHESS EST IPF BVDFI GDP,vce(boot,reps(50) seed(10101) nodots) fe

*column 11
xtnbreg  NPG BGPR NOHESS EST IPF BVDFI GDP, fe nolog

*Instrumental variables test
xtivreg NPG NOHESS EST IPF BVDFI GDP (BGPR=L.BGPR L2.BGPR L3.BGPR),fe first
xtoverid

* Measure Error and Sensitivity for BGPR
use "ALL.dta"
preserve
reg NPG BGPR NOHESS EST IPF BVDFI GDP, robust
 est store baseline
. scalar beta_original = _b[BGPR]
. scalar se_original = _se[BGPR]
. scalar p_original = 2 * ttail(e(df_r), abs(beta_original / se_original))
. summarize NPG
scalar sd_NPG = r(sd)
. local num_reps 1000
. local error_levels "0.05 0.10 0.20"
. matrix results = J(3, 4, .)
. matrix colnames results = "Coefficient_Mean" "Coefficient_SD" "Sig_Proportion_5pct" "Sig_Proportion_10pct"
. matrix rownames results = "Error_5pct" "Error_10pct" "Error_20pct"
. tempfile original_data
. save "`original_data'"
. local i = 1

. foreach k of local error_levels {
  2. tempname sim_beta sim_se sim_p
  3. postfile `sim_beta' beta_sim using sim_results_beta`i', replace
  4. postfile `sim_se' se_sim using sim_results_se`i', replace
  5. postfile `sim_p' p_sim using sim_results_p`i', replace
  6. display "正在进行误差水平 `k'*100% 的模拟..."
  7. forvalues j = 1/`num_reps' {
  8. quietly {
  9. use "`original_data'", clear
 10. generate NPG_noisy = NPG + `k' * sd_NPG * rnormal()
 11. reg NPG_noisy BGPR NOHESS EST IPF BVDFI GDP, robust
 12. local beta_sim = _b[BGPR]
 13. local se_sim = _se[BGPR]
 14. local p_sim = 2 * ttail(e(df_r), abs(`beta_sim' / `se_sim'))
 15. post `sim_beta' (`beta_sim')
 16. post `sim_se' (`se_sim')
 17. post `sim_p' (`p_sim')
 18. }
 19. }
 20. postclose `sim_beta'
 21. postclose `sim_se'
 22. postclose `sim_p'
 23. quietly {
 24. use sim_results_beta`i', clear
 25. merge 1:1 _n using sim_results_p`i', nogen
 26.  sum beta_sim
 27. matrix results[`i', 1] = r(mean)
 28. matrix results[`i', 2] = r(sd)
 29. count if p_sim < 0.05
 30.  matrix results[`i', 3] = r(N) / `num_reps' 
 31. count if p_sim < 0.10
 32. matrix results[`i', 4] = r(N) / `num_reps' 
 33. }
 34. local ++i
 35. }
. capture erase sim_results_beta1.dta
. capture erase sim_results_se1.dta
. capture erase sim_results_p1.dta
. capture erase sim_results_beta2.dta
. capture erase sim_results_se2.dta
. capture erase sim_results_p2.dta
. capture erase sim_results_beta3.dta
. capture erase sim_results_se3.dta
. capture erase sim_results_p3.dta
. restore
. display _n "=================================================="
. display "        Measurement Error and Sensitivity"
. display "=================================================="
. display "Basline Model"
. display "  Coefficient " %6.4f beta_original
. display "  Standard Error " %6.4f se_original
. display "  P-value: " %6.4f p_original
. display _n "Simulation result（Based `num_reps'repetiton ）:"
. matrix list results, noheader format(%6.4f)

* Stepwise Regression
use "ALL.dta"
xtset Name Year
xtreg NPG BGPR,fe r
xtreg NPG BGPR NOHESS,fe r
xtreg NPG BGPR NOHESS EST,fe r
xtreg NPG BGPR NOHESS EST IPF,fe r
xtreg NPG BGPR NOHESS EST IPF BVDFI,fe r
xtreg NPG BGPR NOHESS EST IPF BVDFI  GDP,fe r
reg NPG BGPR NOHESS EST IPF  BVDFI  GDP,r
rvfplot, yline(0)


**********Heterogeneity**********
*********************************

*Open the file "East.dta"
reghdfe NPG BGPR NOHESS EST IPF BVDFI GDP , absorb(name Year) vce (r)

*Open the file "Middle Part.dta"
reghdfe NPG BGPR NOHESS EST IPF BVDFI GDP , absorb(name Year) vce (r)

*Open the file "West.dta"
reghdfe NPG BGPR NOHESS EST IPF BVDFI GDP , absorb(name Year) vce (r)

*Open the file "Northeastern.dta"
reghdfe NPG BGPR NOHESS EST IPF BVDFI GDP , absorb(name Year) vce (r)

* Coefficient difference test
. use "East.dta", clear
. gen group = 1
. tempfile master
. save "`master'", replace
. use "Middle Part.dta"
. gen group = 2
. append using "`master'"
. save "`master'", replace
. use "West.dta"
. gen group = 3
. append using "`master'"
. save "`master'", replace
. use "Northeast.dta"
. gen group = 4
. append using "`master'"
. save "`master'", replace
. gen d2 = (group == 2)
. gen d3 = (group == 3)
. gen d4 = (group == 4)
. reg NPG BGPR NOHESS EST IPF BVDFI GDP i.group##c.BGPR
. testparm i.group#c.BGPR


*Open the file "Provincial cities and municipal.dta"
reghdfe NPG BGPR NOHESS EST IPF BVDFI GDP , absorb(Region Year)

*Open the file "prefecture-level cities.dta"
reghdfe NPG BGPR NOHESS EST IPF BVDFI GDP , absorb(Region Year)

* Coefficient difference test
. use "Provincial cities and municipal.dta"
. gen group = 1
. tempfile master
. save "`master'", replace
. use "prefecture-level cities .dta"
. gen group = 2
. append using "`master'"
. save "`master'", replace
. gen d2 = (group == 2)
. reg NPG BGPR NOHESS EST IPF BVDFI GDP c.BGPR#i.group
. testparm i.group#c.BGPR


*Open the file "Economic and Technological Development zone.dta"
reghdfe NPG BGPR NOHESS EST IPF BVDFI GDP , absorb(Region Year)

*Open the file "HTIDZ.dta"
reghdfe NPG BGPR NOHESS EST IPF BVDFI GDP , absorb(Region Year)

*Open the file "BA.dta"
reghdfe NPG BGPR NOHESS EST IPF BVDFI GDP , absorb(Region Year)

*Open the file "BA.dta"
reghdfe NPG BGPR NOHESS EST IPF BVDFI GDP , absorb(Region Year)

* Coefficient difference test
. use "Economic and Technological Development zone", clear
. gen group = 1
. tempfile master
. save "`master'", replace
. use "HTIDZ.dta"
. gen group = 2
. append using "`master'"
. save "`master'", replace
. use "BA.dta"
. gen group = 3
. append using "`master'"
. save "`master'", replace
. use "Others.dta"
. gen group = 4
. append using "`master'"
. save "`master'", replace
. gen d2 = (group == 2)
. gen d3 = (group == 3)
. gen d4 = (group == 4)
. reg NPG BGPR NOHESS EST IPF BVDFI GDP i.group##c.BGPR
. testparm i.group#c.BGPR


**********Mechanism Test*********
*********************************

*mechanism test
reg TRNLDZ BGPR NOHESS EST IPF BVDFI GDP
reg NPG c.BGPR##c.TRNLDZ NOHESS EST IPF BVDFI GDP
reg NESRTSGE BGPR NOHESS EST IPF BVDFI GDP
reg NPG c.BGPR##c.NESRTSGE NOHESS EST IPF BVDFI GDP
