# Supplementary material for: Does the National Level Development Zone foster cities’ innovation capacity? A study from China
Source: PLoS One. 2026 Feb 6;21(2):e0341573. doi: 10.1371/journal.pone.0341573 (PMC12880757; doi:10.1371/journal.pone.0341573)
Supplement: S2 file — This file contains the data of the article. (ZIP) [file pone.0341573.s002.zip]

Archive with 23 entries (22 files):
- S2 file/
- S2 file/Others.dta
- __MACOSX/S2 file/._Others.dta
- S2 file/Northeast.dta
- __MACOSX/S2 file/._Northeast.dta
- S2 file/East.dta
- __MACOSX/S2 file/._East.dta
- S2 file/ALL.dta
- __MACOSX/S2 file/._ALL.dta
- S2 file/West.dta
- __MACOSX/S2 file/._West.dta
- S2 file/Economic and Technological Development zone .dta
- __MACOSX/S2 file/._Economic and Technological Development zone .dta
- S2 file/Middle Part.dta
- __MACOSX/S2 file/._Middle Part.dta
- S2 file/BA.dta
- __MACOSX/S2 file/._BA.dta
- S2 file/Provincial cities and municipal.dta
- __MACOSX/S2 file/._Provincial cities and municipal.dta
- S2 file/HTIDZ.dta
- __MACOSX/S2 file/._HTIDZ.dta
- S2 file/prefecture-level cities .dta
- __MACOSX/S2 file/._prefecture-level cities .dta
